# Supplementary material for: Effects of the Litter of Origin and Rearing Litter Size on the Reproductive Potential of Replacement Gilts
Source: Animals (Basel). 2025 Oct 17;15(20):3017. doi: 10.3390/ani15203017 (PMC12560926; doi:10.3390/ani15203017)
Supplement: Supplementary file 1 [file animals-15-03017-s001.zip]

Archive with 1 entries (1 files):
- animals-3899363-supplementary.pdf
